# Supplementary material for: Fertilizers and Human Health—A Systematic Review of the Epidemiological Evidence
Source: Toxics. 2024 Sep 26;12(10):694. doi: 10.3390/toxics12100694 (PMC11511508; doi:10.3390/toxics12100694)
Supplement: Supplementary file 1 [file toxics-12-00694-s001.zip]

Archive with 1 entries (1 files):
- toxics-3021067-supplementary.pdf
